# Supplementary material for: The learning of sprint hurdles: A comparative study on increasing contextual interference and blocked practice schedules
Source: PLoS One. 2024 Jan 10;19(1):e0289916. doi: 10.1371/journal.pone.0289916 (PMC10781129; doi:10.1371/journal.pone.0289916)
Supplement: S1 Dataset — (XLSX) [file pone.0289916.s004.xlsx]

## Sheet: Data_Increasing CI and Blocked
Group	Hurdle running time									Contact time before clearing the hurdle									Hurdle flight time									Hurdle step velocity									Hurdle step length									Hurdle step angle
	15.11.	19.11.	22.11.	29.11.	03.12.	R1	R2	T1	T2	15.11.	19.11.	22.11.	29.11.	03.12.	R1	R2	T1	T2	15.11.	19.11.	22.11.	29.11.	03.12.	R1	R2	T1	T2	15.11.	19.11.	22.11.	29.11.	03.12.	R1	R2	T1	T2	15.11.	19.11.	22.11.	29.11.	03.12.	R1	R2	T1	T2	15.11.	19.11.	22.11.	29.11.
Blocked Practice	8.78	8.43	8.14	8.12	8.35	8.33	8.43	8.15	8.25	0.185	0.177	0.1726	0.1752	0.1846	0.1756	0.1789	0.1748	0.1771	0.468	0.4352	0.4368	0.4008	0.433	0.4374	0.4424	0.3962	0.3997	4.99	5.206	5.42	5.706	5.408	5.334	5.169	5.562	5.413	325.8	319	330.6	328.6	334	327	321.2	317.6	312.4	18.2588	16.229	15.7978	13.4848
Blocked Practice	9.81	10.22	9.77	9.79	9.71	9.59	9.32	9.48	9.37	0.2154	0.2196	0.206	0.2018	0.2011	0.2092	0.2095	0.1986	0.2115	0.569	0.5562	0.5638	0.5508	0.5328	0.5286	0.548	0.5292	0.515	3.926	3.638	3.95	4.06	4.291	4.301	4.2925	4.33	4.537	307.6	282.2	304.4	305.4	315.4	316.6	325	315.8	329.7	27.35	28.2954	27.2926	26.1484
Blocked Practice	9.59	9.59	9.37	9.37	9.03	9.27	8.79	9.74	8.95	0.1916	0.1903	0.2014	0.2014	0.1946	0.2113	0.19375	0.2122	0.20275	0.5008	0.4926	0.4798	0.4798	0.4417	0.491667	0.4945	0.4612	0.4692	4.162	4.2641	4.285	4.285	4.903	4.53	4.8525	4.183	4.586	288	291.2	292	292	312	318.6	333.7	281.2	308.2	23.1652	22.8372	21.2016	21.2016
Blocked Practice	8.86	9.66	8.43	8.81	8.53	8.51	8.26	8.47	8.27	0.1968	0.1906	0.1794	0.1846	0.1762	0.1746	0.17875	0.182	0.18375	0.537	0.5366	0.5148	0.5054	0.509	0.5136	0.459	0.4778	0.4387	4.862	4.9449	5.302	4.992	5.199	5.346	5.5375	5.144	5.41	356.8	359.6	368.2	344.2	356.3	367.8	353.2	346.4	336.5	21.6714	24.9406	19.441	20.001
Blocked Practice	9.87	9.34	9.71	9.12	9.12	9.01	9.35	9.03	9.25	0.1932	0.1968	0.1956	0.194	0.194	0.181	0.187	0.1902	0.1954	0.4308	0.4528	0.4354	0.4208	0.4208	0.4435	0.3755	0.4156	0.3562	3.972	4.392	4.266	4.664	4.664	4.532	4.983	4.694	4.987	247.6	285.8	269.2	286.6	286.6	283	280.4	284.2	275.1	20.2658	19.3978	19.1404	16.875
Blocked Practice	9.33	9.33	10.08	9.54	9.03	8.72	8.84	8.57	9.22	0.1968	0.1968	0.1946	0.2016	0.1934	0.1934	0.1845	0.1858	0.1875	0.4916	0.4916	0.5306	0.4928	0.4724	0.4736	0.4575	0.44	0.4367	4.734	4.734	4.114	4.556	4.946	4.964	5.0825	5.238	4.914	326	326	298.4	316.2	329	331	326.25	327.6	306.7	20.3156	20.3156	24.8242	20.6946
Blocked Practice	9.15	8.63	8.57	8.9	8.35	8.52	9.08	8.51	8.18	0.1904	0.1794	0.1878	0.175	0.1812	0.182	0.18175	0.1878	0.18275	0.4492	0.4394	0.446	0.435	0.4326	0.4234	0.432	0.4108	0.4075	4.924	4.412	4.596	5.206	5.088	4.976	4.7925	5.036	5.241	314.6	272.8	289.2	317.2	312	300.8	292.5	301	308.7	17.4732	17.419	18.8616	16.3196
Blocked Practice	10.89	10.89	10.74	10.37	10.47	10.57	10.49	10.27	10.69	0.2352	0.2352	0.236	0.2288	0.203	0.198	0.22075	0.2064	0.22425	0.4698	0.4698	0.4342	0.4412	0.451	0.46523	0.4688	0.4358	0.439	3.455	3.455	3.592	3.65	3.657	3.757	3.6825	4.076	3.926	243.6	243.6	240.8	245.4	239.2	249.2	254	261.8	260.5	24.8504	24.8504	22.0146	21.297
Blocked Practice	9.13	9.4	9.25	9.31	9.6	9.59	9.63	9.63	9.43	0.183	0.179	0.1792	0.1872	0.2094	0.1968	0.185	0.1848	0.18175	0.4365	0.424	0.4464	0.4646	0.4639	0.4846	0.49475	0.4436	0.434	4.9	4.746	4.652	4.524	4.434	4.182	4.0725	4.152	4.356	303.5	285.8	291.2	294.8	298.6	285.4	276.7	261.2	268.7	17.1375	17.3306	18.5568	19.73
Blocked Practice	9.18	9.22	9.15	9.22	9.34	9.18	9.41	9.02	9.54	0.1886	0.1974	0.1742	0.1798	0.198	0.1928	0.19575	0.182	0.19375	0.4792	0.4774	0.4786	0.4739	0.4754	0.4662	0.437	0.386	0.413	4.664	4.532	4.402	4.523	4.168	4.476	4.6275	4.977	4.586	311.2	305.8	287.4	295.9	281	295	293	283.2	278.3	20.0176	19.3456	21.5122	21.258
Blocked Practice	8.12	8.2	8.21	8.18	8.16	8.28	8.28	8.38	8.38	0.165	0.175	0.1656	0.1792	0.1838	0.1818	0.1818	0.1878	0.1878	0.3985	0.4626	0.4542	0.4296	0.4344	0.4308	0.4308	0.399	0.399	5.945	5.22	5.626	5.402	5.368	5.458	5.458	5.678	5.678	335	332.8	348.8	328.8	331.8	334.2	334.2	333.2	333.2	13.0855	17.5006	16.1812	15.414
Blocked Practice	9.54	9.7	9.27	9.75	8.62	8.71	8.82	9.21	9.33	0.174	0.182	0.1668	0.1724	0.1652	0.1616	0.1654	0.172	0.1764	0.4616	0.4781	0.4568	0.4806	0.435	0.4502	0.4571	0.431	0.442	4.526	4.274	4.572	4.307	5.302	5.24	5.183	5.019	4.775	287.4	282.1	284.8	281.2	318.6	320.8	322.8	302.8	295.3	19.9968	19.5232	19.7736	22.0542
Blocked Practice	9.31	8.77	8.47	8.43	8.33	8.52	8.27	8.79	8.33	0.2134	0.192	0.1778	0.19	0.1888	0.184	0.18425	0.1982	0.18375	0.4524	0.406	0.3706	0.3826	0.3758	0.3672	0.3718	0.386	0.343	4.182	5.08	5.522	5.484	5.586	5.518	5.515	5.276	5.755	279.4	303.4	302.4	313.8	315.4	303.6	306.25	307.2	303	19.8056	14.9474	12.5918	12.905
Blocked Practice	11.12	10.81	10.75	11.06	10.91	10.62	10.48	10.64	10.64	0.21	0.2234	0.229	0.2306	0.2102	0.2124	0.20625	0.2133	0.2133	0.4202	0.4268	0.405	0.396	0.4128	0.382	0.3357	0.3614	0.3614	3.428	3.592	3.435	3.418	3.612	3.97	4.107	4.196	4.196	216.4	233.6	217.8	214.6	225.8	236	222.6	241.2	241.2	21.9008	19.4729	20.026	19.7662
Blocked Practice	10.2	9.89	9.65	9.26	9.14	9.07	9.02	8.78	8.86	0.1952	0.188	0.194	0.1968	0.1921	0.1972	0.18775	0.1842	0.20375	0.4676	0.4295	0.44025	0.4462	0.4532	0.4632	0.468	0.4332	0.443	4.49	4.2275	4.2375	4.544	4.595	4.589	4.695	4.858	4.278	298.2	261.25	269.25	292.4	296.6	303.1	307.5	300.4	277.2	18.1544	19.124	19.4645	18.4948
Blocked Practice	9.49	9.77	9.47	9.22	9.06	8.95	9.54	9.02	9.54	0.1958	0.1968	0.196	0.1968	0.1987	0.1842	0.15525	0.1962	0.154	0.4262	0.4342	0.4398	0.4362	0.4174	0.4332	0.4795	0.4457	0.4095	4.456	4.084	4.2	4.613	4.836	4.858	4.4025	4.612	4.694	277	258	267.4	292.4	298.3	300.4	279.5	296.4	264.5	18.8654	18.624	19.5496	18.4948
Blocked Practice	9.34	9.45	9.28	9.77	8.68	8.59	9.08	9.05	9.23	0.1918	0.1881	0.1911	0.1847	0.1904	0.1845	0.181	0.1941	0.1775	0.43	0.4464	0.4407	0.4277	0.4047	0.39845	0.44375	0.3854	0.411	4.538	4.416	4.423	4.933	4.963	4.997	5.315	4.983	5.428	282.6	279.3	279.5	301.6	295.1	291.6	332	288.6	319.5	18.8695	18.4082	18.99	16.5073
Blocked Practice	9.18	9.22	9.09	9.01	8.93	9.18	9.24	9.02	9.19	0.2013	0.2024	0.185	0.2056	0.2018	0.1946	0.18125	0.1927	0.18025	0.4929	0.49606	0.5027	0.464733	0.4426	0.4564	0.4728	0.4127	0.4295	4.302	4.024	4.499	4.352	4.279	4.703	4.319	5.028	4.619	298.7	281.13	309.3	291.667	277.4	307.23	282.5	304.2	283.7	21.2959	23.1396	22.7326	20.1539
Blocked Practice	8.99	8.86	8.53	8.53	8.21	8.52	8.45	8.52	8.33	0.2044	0.1927	0.1896	0.1896	0.1913	0.179	0.182	0.1782	0.172	0.4297	0.4381	0.4372	0.4372	0.4361	0.4512	0.4365	0.4112	0.357	4.934	5.093	5.237	5.237	5.173	5.256	5.42	5.354	5.7875	313.2	321.7	328.2	328.2	324.7	331.2	334.75	315.2	306	16.1328	15.9402	15.5181	15.5181
Blocked Practice	8.67	8.54	8.6	8.46	8.37	8.55	8.24	8.15	7.89	0.1684	0.1923	0.1874	0.174	0.181	0.175	0.17875	0.1796	0.1725	0.3714	0.4781	0.439	0.4198	0.4117	0.4326	0.406	0.425	0.3925	5.45	4.346	4.972	5.093	5.22	5.122	5.25	5.054	5.1718	294.2	291.4	311.4	302.8	309.4	311.2	306.75	305.6	292.2	12.9556	17.8729	16.4382	15.41
Blocked Practice	9.48	9.27	8.51	8.09	9.69	8.68	8.82	8.87	9.02	0.1934	0.1834	0.1826	0.1873	0.1932	0.2004	0.20225	0.1984	0.201	0.4192	0.4214	0.4182	0.425	0.439	0.4366	0.4475	0.375	0.4275	5.295	5.311	5.372	5.347	5.088	4.984	4.7775	5.224	4.844	324.4	321.2	322.8	327.5	321.7	317.4	309.75	299.6	304.7	14.5812	15.164	14.5384	14.9282
Blocked Practice	9.63	9.12	8.82	9.08	9.08	9.02	9.77	9.31	9.79	0.1968	0.1904	0.1942	0.1956	0.1936	0.1914	0.2175	0.1988	0.2175	0.5124	0.4798	0.5038	0.5284	0.5218	0.5318	0.537	0.519	0.537	4.53	4.956	4.768	4.358	4.686	4.592	4.235	4.519	4.235	321.4	332.2	332.6	315.2	335.3	332.6	319.5	324.4	319.5	21.9324	18.776	20.5502	23.7914
Blocked Practice	9.68	9.71	9.66	9.75	9.43	9.16	8.89	9.19	8.97	0.2154	0.193	0.195	0.193	0.186	0.177	0.179	0.184	0.199	0.427	0.4018	0.3998	0.3892	0.4115	0.4014	0.3805	0.3788	0.3785	4.489	4.831	4.692	4.84	4.592	4.941	5.049	4.961	4.87	288.4	287.4	279.2	281.8	274.4	285.8	282.5	279.2	281.3	23.4501	19.145	21.5928	22.0342
Increasing CI practice	8.58	10.01	8.02	7.91	7.94	7.99	8.07	7.77	8.06	0.1702	0.2122	0.182	0.181	0.1808	0.1788	0.1799	0.1756	0.1775	0.459	0.4892	0.4262	0.3754	0.3918	0.3834	0.36125	0.3278	0.3718	4.898	4.362	5.534	5.9875	5.752	5.69	5.507	5.958	5.752	308.3	306	336.4	332.75	329.2	319.8	298	299.2	316	16.7702	21.0208	14.8406	14.0655
Increasing CI practice	9.79	10.96	10.29	9.47	9.47	9.19	9.48	9.16	10.02	0.1948	0.207	0.213	0.202	0.202	0.1942	0.1935	0.202	0.211	0.4576	0.45125	0.4505	0.4628	0.4628	0.4532	0.4695	0.4248	0.4558	4.59	3.5875	4.075	4.484	4.484	4.748	4.435	4.786	4.562	299.2	236.5	270.5	298	298	307.4	294	298.6	304.2	18.9544	18.9544	20.3128	19.4218
Increasing CI practice	9.43	9.43	8.85	8.71	8.75	8.28	8.36	8.12	8.48	0.2034	0.2034	0.2124	0.204	0.2056	0.1918	0.2015	0.2028	0.2001	0.466	0.466	0.4566	0.4005	0.4222	0.3908	0.37625	0.3762	0.3662	4.674	4.674	4.936	5.234	4.982	5.426	5.5775	5.374	5.713	312.4	312.4	329.8	316.1	312.8	316.2	322.25	310.6	323.6	18.878	18.878	17.2544	16.2349
Increasing CI practice	9.53	9.07	8.62	8.87	8.71	8.87	8.71	8.99	9.29	0.18625	0.1994	0.19625	0.1822	0.2034	0.2032	0.176	0.205	0.181	0.50025	0.4988	0.50025	0.4718	0.5166	0.52275	0.47425	0.476	0.47425	4.03	3.706	3.9	4.094	3.6429	3.822	4.965	4.11	4.595	276.5	258.8	271.5	267.4	262.3	277.5	322.7	279.6	301.1	24.6005	25.2764	24.6005	22.3258
Increasing CI practice	10.61	10.45	10.26	9.94	9.88	10.27	10.14	9.95	10.03	0.1854	0.1778	0.165	0.1712	0.1701	0.168	0.162	0.1786	0.1803	0.4794	0.4948	0.4728	0.4854	0.4762	0.4832	0.4754	0.4496	0.4534	4.436	4.634	4.88	4.762	4.9016	4.808	4.938	4.904	4.887	294.8	311.4	311	312.6	316.8	312.6	314.8	308.1	309.8	21.0734	21.1104	19.4586	20.3112
Increasing CI practice	9.39	9.48	9.12	9.09	9.05	9.54	9.17	9.11	9.18	0.2148	0.2193	0.2137	0.2168	0.2248	0.237	0.22425	0.2188	0.22425	0.4524	0.4392	0.4438	0.4302	0.4264	0.4462	0.44625	0.4154	0.44625	4.432	4.5967	4.612	4.72	4.72	4.222	4.4475	4.61	4.4475	295.8	302.2	304.2	305.2	307.2	288.4	298	292.4	298	18.7406	16.9827	17.6936	16.5742
Increasing CI practice	9.73	9.55	9.26	8.99	8.8	9.21	9.52	9.18	9.11	0.2006	0.199	0.197	0.1942	0.1914	0.1824	0.19925	0.1916	0.19725	0.4772	0.4662	0.444	0.4452	0.4706	0.4776	0.48125	0.4674	0.43825	4.418	4.642	4.69	4.78	4.758	4.712	4.3525	4.738	4.673	299.4	308.8	300.6	305.4	314.4	310.4	295.75	312.2	295.9	20.4834	19.048	17.8662	17.6806
Increasing CI practice	8.91	8.62	8.06	8.54	8.54	8.49	8.54	8.88	8.59	0.1846	0.1963	0.1654	0.1914	0.1914	0.175	0.184	0.1996	0.1885	0.4754	0.4936	0.4442	0.4876	0.4876	0.4716	0.46075	0.4238	0.42325	5.146	4.9923	5.636	5.094	5.094	5.336	5.3025	4.946	5.492	339.4	344.5	343.6	346	346	344.8	341.75	307.8	335.5	18.1058	18.7026	15.7316	18.634
Increasing CI practice	9.22	8.68	9.56	8.78	8.73	8.59	8.66	8.66	8.5	0.2206	0.211	0.2104	0.208	0.203667	0.1924	0.20025	0.2011	0.18975	0.4778	0.4584	0.4546	0.436	0.425333	0.4326	0.4245	0.4116	0.38025	4.46	4.792	4.284	4.854	5.15	5.148	5.0875	5.054	5.4275	311.2	320.6	285	312.4	323.667	321.4	317.75	308.8	309.5	19.7888	17.8178	19.7204	16.6568
Increasing CI practice	10.43	10.01	9.62	9.62	9.78	9.34	9.4	8.95	9.09	0.2306	0.242	0.2108	0.2108	0.236	0.2336	0.2165	0.2196	0.22175	0.4758	0.4785	0.4688	0.4688	0.4524	0.4436	0.433	0.4062	0.41725	3.706	3.5728	3.818	3.818	4.038	4.312	4.2225	4.758	4.63	261.6	257.2	259.8	259.8	277.4	291.6	274.75	297.2	295.25	23.0566	23.3831	22.555	22.555
Increasing CI practice	9.8	9.92	9.57	9.35	9.47	8.85	8.98	8.81	8.86	0.1888	0.179	0.184	0.1978	0.1952	0.1792	0.1728	0.154	0.161	0.554	0.5057	0.5064	0.5268	0.5052	0.488	0.473	0.4555	0.4423	4.08	4.2847	4.166	4.2782	4.15	4.6625	4.873	5.61	5.572	303	293.4	287.6	310	290.2	311.3	314.7	340.7	336.2	26.4408	25.7203	23.6228	24.2428
Increasing CI practice	9.29	9.82	9.35	9.12	8.98	8.86	8.86	8.78	8.78	0.1826	0.1984	0.1886	0.1921	0.1894	0.194	0.194	0.1852	0.1852	0.478	0.4882	0.4756	0.4784	0.4984	0.4712	0.4712	0.483	0.483	4.462	4.25	4.336	4.3951	4.598	4.2625	4.2625	4.98	4.98	294.8	291.6	288.2	293.9	316	283.75	283.75	331.6	331.6	20.8284	21.8626	21.0668	21.6521
Increasing CI practice	10.24	10.04	9.36	8.65	8.87	8.89	8.64	8.86	8.89	0.205833	0.227	0.216	0.196	0.2012	0.2098	0.2045	0.2028	0.204	0.487167	0.4979	0.4935	0.4624	0.4424	0.4494	0.4485	0.4238	0.4275	4.276	4.409	4.676	5.166	5.16	4.802	4.8675	4.894	4.83	295.1	319.7	331.333	340.2	332	316.2	317.75	306.2	304.25	21.9452	18.9532	19.873	17.162
Increasing CI practice	9.02	8.3	8.16	8.12	8.05	8.38	8.43	8.24	8.21	0.1984	0.187	0.1808	0.1965	0.1814	0.1828	0.1841	0.1875	0.1886	0.421	0.4286	0.3868	0.4048	0.374	0.382	0.4042	0.378	0.366	5.112	5.416	5.552	5.297	5.624	5.525	5.263	5.22	5.521	317.2	333.2	315.2	318.2	311.6	312.1	309.6	295.2	306.2	15.3364	15.1384	13.1018	15.6717
Increasing CI practice	8.38	8.02	7.65	7.87	7.87	7.82	7.82	7.81	7.81	0.1698	0.1578	0.153	0.1532	0.1532	0.1554	0.1554	0.1435	0.1435	0.4798	0.4874	0.4614	0.5156	0.5156	0.5024	0.5024	0.443	0.443	5.1	5.632	5.85	5.828	5.828	5.876	5.876	5.576	5.576	331	363	359.6	389.8	389.8	386.4	386.4	326.8	326.8	18.855	17.825	16.2012	18.511
Increasing CI practice	9.12	8.93	8.44	8.32	8.25	8.45	8.72	8.24	8.33	0.1928	0.1932	0.1846	0.2011	0.1964	0.1934	0.1952	0.1858	0.1877	0.4965	0.5148	0.5061	0.4908	0.4624	0.4636	0.4675	0.41	0.417	4.776	4.352	4.4629	4.6532	5.0485	5.0512	4.967	5.616	5.559	329	309.2	308.3	321.1	333	331.6	329.2	334.4	336.2	20.0156	23.921	24.232	20.9146
Increasing CI practice	8.93	9.34	8.57	8.27	8.49	8.47	8.32	8.39	8.36	0.1954	0.2116	0.1962	0.1895	0.192233	0.1856	0.1926	0.1878	0.1889	0.4684	0.4738	0.4404	0.3907	0.408567	0.408	0.421	0.3697	0.3896	4.927	4.577	4.8921	5.6407	5.441	5.409	5.1702	5.461	5.2981	327.1	313.3	310.7	327.5	326.433	320.6	317.2	304	306.5	18.2795	19.4193	17.2805	15.3611
Increasing CI practice	9.34	9.65	8.64	8.64	8.51	8.58	8.67	8.77	8.71	0.1815	0.1773	0.1743	0.1743	0.1822	0.1712	0.1744	0.16895	0.1691	0.4553	0.4701	0.4484	0.4484	0.4426	0.4389	0.4485	0.3545	0.3812	4.536	5.017	5.049	5.049	5.148	5.487	5.375	5.694	5.4231	289.3	324.4	314.4	314.4	321.672	334.7	334.7	297.4	297.9	19.5604	18.6114	17.6708	17.6708
Increasing CI practice	8.29	8.29	8.34	8.24	8.3	7.97	8.58	8.24	8.24	0.162	0.162	0.1624	0.1634	0.1664	0.1528	0.1726	0.173	0.1715	0.3902	0.3902	0.3882	0.3821	0.3746	0.3626	0.4283	0.4278	0.4546	5.462	5.462	5.362	5.4825	5.486	5.723	5.233	5.301	5.1175	301.6	301.6	295.4	299.3	296.6	295.2	314.5	318.4	321	14.4776	14.4776	14.7964	14.2394
Increasing CI practice	11.54	11.98	11.6	10.56	10.28	9.98	9.75	9.9	9.41	0.2306	0.2426	0.2401	0.2384	0.2399	0.2265	0.21925	0.2246	0.2065	0.4758	0.5068	0.4835	0.4867	0.4723	0.4854	0.4735	0.4143	0.4442	3.706	3.794	3.894	4.096	4.2291	4.164	4.435	4.505	4.874	261.6	284.3	281.7	291.2	301.2	296.4	307.25	287.8	316.5	23.0566	27.5754	23.4916	22.2937
Increasing CI practice	9.78	9.78	9.56	9.12	9.36	8.18	8.32	7.98	8.31	0.1982	0.1982	0.19125	0.1904	0.174	0.1776	0.18925	0.1804	0.1875	0.47525	0.47525	0.44525	0.4494	0.4605	0.443	0.439	0.4221	0.4465	4.043	4.043	4.365	4.5238	4.3825	4.9632	5.0234	5.272	4.9452	272.3	272.3	278	289.4	278	307.8	315.25	317.8	313.2	19.2858	19.2858	19.2902	19.081
Increasing CI practice	9.84	9.72	9.63	9.95	9.75	9.71	9.95	9.72	10.09	0.1966	0.1972	0.1984	0.2162	0.2092	0.1996	0.1965	0.2046	0.208	0.4864	0.4914	0.4984	0.4772	0.4861	0.491	0.484	0.4682	0.4985	4.01	4.0432	4.17	4.092	4.103	4.202	4.0975	4.232	4.126	273.4	278.6	290.6	283.2	285.4	289.6	279	284.4	290.5	23.1724	22.3953	22.765	21.5476
Increasing CI practice	9.02	8.39	8.39	8.46	8.27	8.33	8.49	8.24	8.34	0.1984	0.187	0.187	0.183	0.1814	0.1808	0.1842	0.1846	0.1892	0.421	0.4286	0.4286	0.3921	0.398	0.4022	0.401	0.388	0.383	5.112	5.256	5.256	5.437	5.3672	5.413	5.4273	5.393	5.574	317.2	323.2	323.2	312.5	311.6	315.6	317.6	309.2	319.2	15.3364	13.1018	13.1018	14.3453
[truncated: 9 more columns]
